# Supplementary material for: Antimicrobial Use in the Animal Sector in Japan from 2011 to 2022
Source: Antibiotics (Basel). 2024 Dec 10;13(12):1204. doi: 10.3390/antibiotics13121204 (PMC11672569; doi:10.3390/antibiotics13121204)
Supplement: Supplementary file 1 [file antibiotics-13-01204-s001.zip]

Archive with 1 entries (1 files):
- antibiotics-3325416-supplementary.pdf
